# Supplementary material for: Ancient East Asian dog lineage is revealed by genome of ancient Korean dogs
Source: PLoS One. 2026 May 6;21(5):e0346864. doi: 10.1371/journal.pone.0346864 (PMC13148662; doi:10.1371/journal.pone.0346864)
Supplement: S1 Table — (XLSX) [file pone.0346864.s010.xlsx]

## Sheet: S1
Table S1 Sample information
IDs in admixtools	Accession# or original study	Species or Sub-species	Common name	admixtools, PCA: wolves + dogs	PCA: dogs	Phylogenetic tree Neukdo1	Phylogenetic tree Neukdo8	Phylogenetic tree Neukdo20	Phylogenetic tree BG
AL2022	Bergström et al. 2020	Ancient dog	Ancient dog	O	O
AL2397	Bergström et al. 2020	Ancient dog	Ancient dog	O	O
AL2571	Bergström et al. 2020	Ancient dog	Ancient dog	O	O
ALPO01	Bergström et al. 2020	Ancient dog	Ancient dog	O	O
ASHQ01	Bergström et al. 2020	Ancient dog	Ancient dog	O	O
ASHQ06	Bergström et al. 2020	Ancient dog	Ancient dog	O	O
ASHQ08	Bergström et al. 2020	Ancient dog	Ancient dog	O	O
C32	Bergström et al. 2020	Ancient dog	Ancient dog	O	O
C89	Bergström et al. 2020	Ancient dog	Ancient dog	O	O
Ancient_Australia	ERR13142680, Souilmi et al. 2024	Ancient dog	Ancient dog	O	O
NGD	ERR1341514, Frantz et al. 2016	Ancient dog	Ancient dog	O	O	O	O	O	O
OL4061	Bergström et al. 2020	Ancient dog	Ancient dog	O	O
OL4222	Bergström et al. 2020	Ancient dog	Ancient dog	O	O
OL4223	Bergström et al. 2020	Ancient dog	Ancient dog	O	O
Sakhalin1	SAMEA9534546, Feuerborn et al. 2021	Ancient dog	Ancient dog	O	O
Chuchki1	SAMEA9534551, Feuerborn et al. 2021	Ancient dog	Ancient dog	O	O
Ishkinino1	SAMEA9534554, Feuerborn et al. 2021	Ancient dog	Ancient dog	O	O
Veretye2	SAMEA9534555, Feuerborn et al. 2021	Ancient dog	Ancient dog	O	O
Bolgar1	SAMEA9534556, Feuerborn et al. 2021	Ancient dog	Ancient dog	O	O
Ust_Polui2	SAMEA9534559, Feuerborn et al. 2021	Ancient dog	Ancient dog	O	O
Ust_Polui3	SAMEA9534561, Feuerborn et al. 2021	Ancient dog	Ancient dog	O	O
Ust_Polui4	SAMEA9534564, Feuerborn et al. 2021	Ancient dog	Ancient dog	O	O
Tiutei_Sale1	SAMEA9534568, Feuerborn et al. 2021	Ancient dog	Ancient dog	O	O
SOTN01	Bergström et al. 2020	Ancient dog	Ancient dog	O	O
Zhokhov	SRR11193507, Sinding et al. 2020	Ancient dog	Ancient dog	O	O	O	O	O	O
Port_au_Choix	SRR25635843, Lin et al. 2023	Ancient dog	Ancient dog	O	O
CTC	SRR3417116, Botigue ́ et al. 2017	Ancient dog	Ancient dog	O	O	O	O	O	O
HXH	SRR3417117, Botigue ́ et al. 2017	Ancient dog	Ancient dog	O	O	O	O	O	O
Neukdo1	This study: DRX879650	Ancient dog	Ancient Korean dog	O	O	O
Neukdo8	This study: DRX879651	Ancient dog	Ancient Korean dog	O	O		O
Neukdo20	This study: DRX879652	Ancient dog	Ancient Korean dog	O	O			O
GB	This study: DRX879653	Ancient dog	Ancient Korean dog	O	O				O
UZAA01	UZAA01, Bergström et al. 2020	Ancient dog	Ancient dog	O	O
UZAA02	UZAA02, Bergström et al. 2020	Ancient dog	Ancient dog	O	O
Ak26	Gojobori et al. 2024	Modern dog	Akita	O	O	O	O	O	O
Ak27	Gojobori et al. 2024	Modern dog	Akita	O	O
Ak3	Gojobori et al. 2024	Modern dog	Akita	O	O
Borneo3	SRR7107686	Modern dog	Borneo Village Dog	O	O
Borneo1	SRR7107688	Modern dog	Borneo Village Dog	O	O
Ks23	Gojobori et al. 2024	Modern dog	Kishu	O	O	O	O	O	O
Ks24	Gojobori et al. 2024	Modern dog	Kishu	O	O
SbK	Gojobori et al. 2024	Modern dog	Shiba	O	O
Sbs	Gojobori et al. 2024	Modern dog	Shiba	O	O
Boston_Terrier	SRR10208218_1	Modern dog	Boston Terrier	O	O
Scottish_Deerhounds	SRR10250959_1	Modern dog	Scottish Deerhounds	O	O
dingo1	SRR10596312	Modern dog	Dingo	O	O	O	O	O	O
dingo2	SRR10596315	Modern dog	Dingo	O	O
dingo3	SRR10596318	Modern dog	Dingo	O	O
dingo4	SRR10596321_1	Modern dog	Dingo	O	O
NGS_dog1	SRR10597858	Modern dog	New Guinea Singing Dog	O	O	O	O	O	O
NGS_dog2	SRR10597859	Modern dog	New Guinea Singing Dog	O	O
Airedale_Terrier	SRR10758785_1	Modern dog	Airedale_Terrier	O	O
G_sled_dog1	SRR11193488_1	Modern dog	Greenland sled dog	O	O
G_sled_dog2	SRR11193493_1	Modern dog	Greenland sled dog	O	O
G_sled_dog3	SRR11193494_1	Modern dog	Greenland sled dog	O	O
G_sled_dog4	SRR11193499_1	Modern dog	Greenland sled dog	O	O
Labrador_retriever1	SRR11787131_1	Modern dog	Labrador retriever	O	O
Labrador_retriever2	SRR11789044_1	Modern dog	Labrador Retriever	O	O
Chinese_Indigenous_Dog5	SRR1594157_1	Modern dog	Chinese Crested dog	O	O
jindo1	SRR16998396	Modern dog	Jindo	O	O	O	O	O	O
jindo2	SRR16998397	Modern dog	Jindo	O	O				O
jindo3	SRR16998398	Modern dog	Jindo	O	O
jindo4	SRR16998399	Modern dog	Jindo	O	O
jindo5	SRR16998400	Modern dog	Jindo	O	O
sasa1	SRR16998401	Modern dog	Sapsal	O	O	O	O	O	O
sasa2	SRR16998402	Modern dog	Sapsal	O	O
sasa3	SRR16998408	Modern dog	Sapsal	O	O
sasa4	SRR16998419	Modern dog	Sapsal	O	O
sasa5	SRR16998420	Modern dog	Sapsal	O	O
Basenji	SRR2149861_1	Modern dog	Basenji	O	O
Chihuahua	SRR2827564_1	Modern dog	Chihuahua	O	O
East_siberian_laika	SRR2827565_1	Modern dog	East siberian laika	O	O
Peruvian_naked_dog	SRR2827572_1	Modern dog	Peruvian naked dog	O	O
Samoyed	SRR2827573_1	Modern dog	Samoyed	O	O
Siberian_huskey	SRR2827574_1	Modern dog	Siberian huskey	O	O
Chinese_Crested_dog	SRR2827578_1	Modern dog	Chinese Indigenous Dog	O	O
Chinese_Indigenous_Dog1	SRR2827583_1	Modern dog	Chinese Indigenous Dog	O	O
Chinese_Indigenous_Dog2	SRR2827587_1	Modern dog	Chinese Indigenous Dog	O	O
Chinese_Indigenous_Dog3	SRR2827588_1	Modern dog	Chinese Indigenous Dog	O	O
Chinese_Indigenous_Dog4	SRR2827589_1	Modern dog	Chinese Indigenous Dog	O	O
Nigerian_Indigenous_Dog1	SRR2827591_1	Modern dog	Nigerian Indigenous Dog	O	O
Nigerian_Indigenous_Dog2	SRR2827592_1	Modern dog	Nigerian Indigenous Dog	O	O
Nigerian_Indigenous_Dog3	SRR2827593_1	Modern dog	Nigerian Indigenous Dog	O	O
Nigerian_Indigenous_Dog4	SRR2827594_1	Modern dog	Nigerian Indigenous Dog	O	O
Vietnamese_Indigenous_Dog1	SRR2827595_1	Modern dog	Vietnamese Indigenous Dog	O	O
Vietnamese_Indigenous_Dog2	SRR2827596_1	Modern dog	Vietnamese Indigenous Dog	O	O
Vietnamese_Indigenous_Dog3	SRR2827597_1	Modern dog	Vietnamese Indigenous Dog	O	O
Vietnamese_Indigenous_Dog4	SRR2827598_1	Modern dog	Vietnamese Indigenous Dog	O	O
Vietnamese_Indigenous_Dog5	SRR2827599_1	Modern dog	Vietnamese Indigenous Dog	O	O
Portugal_Village_Dog1	SRR3384031_1	Modern dog	Portugal Village Dog	O	O
Portugal_Village_Dog2	SRR3384032_1	Modern dog	Portugal Village Dog	O	O
Border_Collie	SRR3466766_1	Modern dog	BorderCollie	O	O
African_Dog1	SRR3603090_1	Modern dog	African dogs	O	O
African_Dog2	SRR3603171_1	Modern dog	African dogs	O	O
African_Dog3	SRR3603205_1	Modern dog	African dogs	O	O
African_Dog4	SRR3603206_1	Modern dog	African dogs	O	O
African_Dog5	SRR3603236_1	Modern dog	African dogs	O	O
Tongyoni1	SRR5177184_1	Modern dog	DongGyeongi	O	O	O	O	O	O
Tongyoni2	SRR5177186_1	Modern dog	DongGyeongi	O	O
Tongyoni3	SRR5177187_1	Modern dog	DongGyeongi	O	O
Tongyoni4	SRR5177188_1	Modern dog	DongGyeongi	O	O
Tongyoni5	SRR5177189_1	Modern dog	DongGyeongi	O	O
Tongyoni6	SRR5177190_1	Modern dog	DongGyeongi	O	O
Central_Asian_Shepherd	SRR5381785_1	Modern dog	Central Asian Shepherd	O	O
Swedish_Vallhund	SRR5834681_1	Modern dog	SwedishVallhund	O	O
Doberman_Pinscher	SRR6297982_1	Modern dog	Doberman Pinscher	O	O
American_Sta_Terrie	SRR6376929_1	Modern dog	American Staffordshire Terriers	O	O
Borneo_Dog	SRR7107688	Modern dog	Borneo Village Dog	O	O
Newginia_Village_Dog	SRR7107697	Modern dog	Newginia Village Dog	O	O
Yorkshire_Terrier	SRR7764562_1	Modern dog	Yorkshire Terrier	O	O
Maltease	SRR7764564_1	Modern dog	Maltease	O	O
Miniature_Schnauzer	SRR7851420_1	Modern dog	Miniature Schnauzer	O	O
Standard_Poodle1	SRR8163589_1	Modern dog	Standard Poodle	O	O
Standard_Poodle2	SRR8163591_1	Modern dog	Standard Poodle	O	O
German_shepherd	SRR9117685_1	Modern dog	German shepherd	O	O
Labrador_retriever3	SRR9962250_1	Modern dog	Labrador Retriever	O	O
Korean_wolf73	ERR11641173	Gray Wolf	Korean wolf	O		O	O	O	O
Korean_wolf74	ERR11641174	Gray Wolf	Korean wolf	O
Wolf_Portugal	SRR1518523_1	Gray Wolf	Gray Wolf (Portugal)	O		O	O	O	O
Canis_lupus_chanco1	SRR2017901_1	Gray Wolf	Himalayan Wolf	O
Canis_lupus_chanco2	SRR2017902_1	Gray Wolf	Himalayan Wolf	O
Canis_lupus_chanco3	SRR2017904_1	Gray Wolf	Himalayan Wolf	O
Wolf_Israel	SRR2149870_1	Gray Wolf	Israeli Wolf	O
Wolf_Croatia	SRR2149873_1	Gray Wolf	Croatian Wolf	O
Wolf_China1	SRR2149879_1	Gray Wolf	Chinese Wolf	O
Wolf_China2	SRR2149880_1	Gray Wolf	Chinese Wolf	O
Wolf_Iberia1	SRR3384029_1	Gray Wolf	Iberian Wolf	O
Wolf_Iberia2	SRR3384030_1	Gray Wolf	Iberian Wolf	O
Wolf_India	SRR3574809	Gray Wolf	Indian Wolf	O
Wolf_SaudiArabia	SRR8049193_1	Gray Wolf	Grey Wolf (Saudi Arabia)	O		O	O	O	O
Wolf_Syria	SRR8049194_1	Gray Wolf	Grey Wolf (Syria)	O
Wolf_Daneborg	SRR8049195_1	Gray Wolf	Grey Wolf (Daneborg)	O
Wolf_StLawrenceIsland	SRR8066603_1	Gray Wolf	Grey Wolf (StLawrenceIsland)	O
Wolf_PacificCoast	SRR8066604_1	Gray Wolf	Grey Wolf (PacificCoast)	O
Wolf_BaffinNorth	SRR8066607_1	Gray Wolf	Grey Wolf (BaffinNorth)	O
Wolf_BanksIsland	SRR8066615_1	Gray Wolf	Grey Wolf (BanksIsland)	O
Wolf_Michigan	SRR8380700_1	Gray Wolf	Grey Wolf (Michigan)	O		O	O	O	O
Wolf_Minnesota	SRR8380701_1	Gray Wolf	Grey Wolf (Minnesota)	O
Wolf_Canada1	SRR8380706_1	Gray Wolf	Grey Wolf (Canada)	O		O	O	O	O
Wolf_Canada2	SRR8380708_1	Gray Wolf	Grey Wolf (Canada)	O
Wolf_Yellowstone	SRR9095639_1	Gray Wolf	Grey Wolf (Yellowstone)	O
GW_Russia1	SRX250776	Gray Wolf	Grey Wolf (Russia)	O
GW_Russia2	SRX250861	Gray Wolf	Grey Wolf (Russia)	O
GW_Russia3	SRX250886	Gray Wolf	Grey Wolf (Russia)	O
GW_Russia4	SRX4035885	Gray Wolf	Grey Wolf (Russia)	O
Jw229	DRX325745, Gojobori et al. 2024	Japanese Wolf	Japanese Wolf	O
Jw255	DRX325746, DRX325765, Gojobori et al. 2024	Japanese Wolf	Japanese Wolf	O
Jw258	DRX325747, Gojobori et al. 2024	Japanese Wolf	Japanese Wolf	O
Jw269	DRX325748, Gojobori et al. 2024	Japanese Wolf	Japanese Wolf	O
Jw271	DRX325749, DRX325766, Gojobori et al. 2024	Japanese Wolf	Japanese Wolf	O
Jw275	DRX325750, Gojobori et al. 2024	Japanese Wolf	Japanese Wolf	O
Jw284	DRX325751, DRX325767, Gojobori et al. 2024	Japanese Wolf	Japanese Wolf	O		O	O	O	O
Coyote	SRR7107770	out group	Coyote	O		O	O	O	O
AfricanG_wolf	PRJCA000335	out group	African Golden Wolf	O
Golden_Jackal_Syria	SRR8049192	out group	Golden Jackal (Syria)	O
Ethiopian_wolf	SRR8049190	out group	Ethiopian wolf	O
Dhole	SRR8049189	out group	Dhole	O
ad_fox	SRR1066702	out group	Andean fox	O		O	O	O	O
