# Supplementary material for: Ancient East Asian dog lineage is revealed by genome of ancient Korean dogs
Source: PLoS One. 2026 May 6;21(5):e0346864. doi: 10.1371/journal.pone.0346864 (PMC13148662; doi:10.1371/journal.pone.0346864)
Supplement: S2 Table — (XLSX) [file pone.0346864.s011.xlsx]

## Sheet: sheet1
Table S2 Provenance, repository, and identification details of archaeological dog specimens used in this study
Sample ID	Excavation Site	Excavation Year	Repository	Repository Location	Reference	Original Specimen ID
Neukdo1	Neukdo Shell Mound	1998-2000	Seokdang Museum, Dong-A University	Busan, South Korea	This study	Neukdo Dog No.1
Neukdo8	Neukdo Shell Mound	1998-2000	Seokdang Museum, Dong-A University	Busan, South Korea	This study	Neukdo Dog No.8
Neukdo20	Neukdo Shell Mound	1998-2000	Seokdang Museum, Dong-A University	Busan, South Korea	This study	Neukdo Dog No.20
GB	Gimhae Bonghwang-dong Site	2015-Present	Gaya National Research Institute of Cultural Heritage	Changwon, South Korea	This study	Animal 299
