# Supplementary material for: Ancient East Asian dog lineage is revealed by genome of ancient Korean dogs
Source: PLoS One. 2026 May 6;21(5):e0346864. doi: 10.1371/journal.pone.0346864 (PMC13148662; doi:10.1371/journal.pone.0346864)
Supplement: S3 Table — (XLSX) [file pone.0346864.s012.xlsx]

## Sheet: sheet1
Table S3. Radiocarbon Dates from the Bonghwang-dong and Neukdo Sites
Site	14C Sample ID	Material	Method	Stratigraphic Context	*Radiocarbon Age (14C yr BP)	Remark
Neukdo	NKD01 (KU322)	shell	Benzene-Liquid Scintillation	Shellmidden	2497 ±151	shell midden layers
Neukdo	NKD03 (KU323)	shell	Benzene-Liquid Scintillation	Shellmidden	2606 ±161	shell midden layers
Neukdo	NKD07 (KU321)	wood	Benzene-Liquid Scintillation	Shellmidden	2196 ±137	shell midden layers
Neukdo	NKD08 (KU318)	shell	Benzene-Liquid Scintillation	Shellmidden	2567 ±164	shell midden layers
Neukdo	NKD09 (KU317)	shell	Benzene-Liquid Scintillation	Shellmidden	2824 ±156	shell midden layers
Bonghwang-dong	KGM-owd240036	unknowen	AMS	Three Kingdoms period Layer 1(Pit 4·5, Layer 5)	1595 ±30	Sample information not recorded in documentation
Bonghwang-dong	PLD-52454	wood	AMS	Three Kingdoms period Layer 1(Pit 4·5, Layer 5)	1630 ±15
Bonghwang-dong	KGM-owd240033	unknowen	AMS	Three Kingdoms period Layer 1(Pit 4·5, Layer 5)	1645 ±35	Sample information not recorded in documentation
Bonghwang-dong	PLD-52451	wood	AMS	Three Kingdoms period Layer 1(Pit 4·5, Layer 5)	1545 ±15
*Radiocarbon ages for the shell samples have been corrected for the marine reservoir effect. A baseline correction of ΔR = 29 ± 0 years was applied, and an additional offset of 371 years was subtracted based on observed differences between shell and wood samples from the same stratigraphic layers. The Seokdang Museum of Dong-A University provided radiocarbon dating results.
