# Supplementary material for: Ancient East Asian dog lineage is revealed by genome of ancient Korean dogs
Source: PLoS One. 2026 May 6;21(5):e0346864. doi: 10.1371/journal.pone.0346864 (PMC13148662; doi:10.1371/journal.pone.0346864)
Supplement: S4 Table — (XLSX) [file pone.0346864.s013.xlsx]

## Sheet: シート1
Table S4 Mapping information
IDs	Read count	Mapped read count	Dog DNA proportion (%)	Average length of mapped reads (bp)	Number of mapped bases (bp)	Coverage
Neukdo1	1967228704	26024915	1.3	52.1	1356754971	0.5x
Neukdo8	2170979056	38555596	1.8	51	1966544294	0.73x
Neukdo20	2247049676	32561246	1.5	53.5	1742336816	0.64x
GB	1918685905	15523117	0.8	53.3	827600806	0.3x
